# Supplementary material for: Combination of sarcopenia and systemic inflammation-based markers for predicting the prognosis of patients undergoing pancreaticoduodenectomy for pancreatic cancer
Source: PLoS One. 2024 Jun 24;19(6):e0305844. doi: 10.1371/journal.pone.0305844 (PMC11195994; doi:10.1371/journal.pone.0305844)
Supplement: S1 File — (XLS) [file pone.0305844.s001.xls]

## Sheet: Sheet1
Age	膵癌診断日	手術日	診断から手術まで	Age	Gender	身長	体重	BMI	Pre Hb	Pre Plt	Pre WBC	Neu(%)	Lym(%)	Pre Neutro	Pre Lymph	Pre Albumin	Pre Bil	pre CRP	Pre Tcho	CRP mGPS	CRP GPS	Albumin GPS	Albumin CONUT	Tcho CONUT	Lymph CONUT	CONUT score	Pre AGR	PNI	GPS	mGPS	NLR	PLR	CAR	LCR	CEA	CA19-9	腸腰筋断面積 右	腸腰筋断面積 左	PMI	DM	抗凝固剤内服	NAC 有無し	NAC regimen	NAC前CEA	NAC前CA19-9	NAC前 stage 画像上効果	Resectability R or BR or UR	術前診断	術式
		2011-05-09		67	女性	141.8	49.7	24.7175	10.1	318	4200	60.4	27	2536.8	1134	3.1	0.4	0.15	198	0	0	1	2	0	2	4	1.19	36.67	1	1	2.23704	0.280423	0.0483871	7560	0.97	6.53	563.56	619.09	5.88171	無し	無し	無し						IPMN	膵体尾部切除（DP)
		2011-05-09		74	男性	160.2	53.9	21.0021	12.5	218	4900			0	0	4	0.7	0.05		0	0	0					1.38										753.88	702.26	5.67385	有り	無し	無し						転移性膵癌	膵尾部切除（DP)
58	2011-02-08	2011-02-28	20	64	男性	172.5	64.9	21.8105	11.6	210	8200	42.9	50.7	3517.8	4157.4	3.3	0.7	1.37	186	1	1	1	2	0	0	2	1.22	53.787	2	2	0.846154	0.0505123	0.415152	3034.6	4.02	2	1011.78	912.19	6.46577	有り	無し	無し					BR	膵癌	亜全胃温存膵頭十二指腸切除（SSPPD)
	2011-05-09	2011-05-30	21	70	男性	161.2	50.4	19.3955	13.8	280	6200	74	17	4588	1054	3.2	4	0.18	192	0	0	1	2	0	2	4	0.92	37.27	1	1	4.35294	0.265655	0.05625	5855.56	16.73	5082.6	497.8	583.79	4.16229	無し	無し	無し					R	膵癌	亜全胃温存膵頭十二指腸切除（SSPPD)
	2011-05-11	2011-06-13	33	87	女性	146	36.2	16.9825	12.4	147	7900	83	12	6557	948	3.2	4.1	6.27	170	1	1	1	2	1	2	5	1.23	36.74	2	2	6.91667	0.155063	1.95937	151.196	3.09	2	355.84	422.66	3.65219	無し	無し	無し					R	膵癌	亜全胃温存膵頭十二指腸切除（SSPPD)
	2011-10-26	2011-11-28	33	76	男性	161	70.5	27.198	10.9	140	3400	55.9	31.4	1900.6	1067.6	3.8	1.1	0.23	163	0	0	0	0	1	2	3	1.12	43.338	0	0	1.78025	0.131135	0.0605263	4641.74	1.49	8052.53	583.72	486.6	4.12916	無し	無し	無し					BR	膵癌	亜全胃温存膵頭十二指腸切除（SSPPD)
	2011-12-19	2012-01-23	35	76	女性	139.5	41.5	21.3255	11.2	282	3500	37	46	1295	1610	3.7	0.6	0.29	261	0	0	0	0	0	1	1	1.03	45.05	0	0	0.804348	0.175155	0.0783784	5551.72	2.48	51.97	253.66	367.46	3.19174	無し	無し	無し					R	膵癌	亜全胃温存膵頭十二指腸切除（SSPPD)
	2012-09-05	2012-09-24	19	72	女性	148.3	43.7	19.8701	11	254	6300	83	12	5229	756	3.6	2.2	4.17	240	1	1	0	0	0	3	3	1.13	39.78	1	1	6.91667	0.335979	1.15833	181.295	4.67	1359.05	443.41	441.54	4.0238	無し	無し	無し					R	膵癌	亜全胃温存膵頭十二指腸切除（SSPPD)
	2012-09-15	2012-10-10	25	62	女性	159.7	71.7	28.1131	11.9	215	6300	65.9	19.5	4151.7	1228.5	3.7	0.9	3.49	243	1	1	0	0	0	1	1	1.09	43.1425	1	1	3.37949	0.17501	0.943243	352.006	11.61	130.77	334.25	615.65	3.7245	有り	無し	無し					R	膵癌	亜全胃温存膵頭十二指腸切除（SSPPD)
	2012-09-15	2012-10-22	37	77	女性	152.5	55	23.6496	11.6	195	4700	50.7	39.6	2382.9	1861.2	3.1	2.5	0.04	246	0	0	1	2	0	0	2	0.91	40.306	1	1	1.2803	0.104771	0.0129032	46530	1.72	25.49	650.67	585.75	5.31651	無し	無し	無し					R	膵癌	膵頭十二指腸切除（PD)
	2013-02-18	2013-03-11	21	71	女性	149.9	43.8	19.4926	13	194	3600	44.7	37	1609.2	1332	4.1	1.7	0.03	264	0	0	0	0	0	1	1	1.48	47.66	0	0	1.20811	0.145646	0.00731707	44400	0.92	574.83	418.79	371.2	3.51575	有り	無し	無し					R	膵癌	亜全胃温存膵頭十二指腸切除（SSPPD)
	2013-04-08	2013-05-13	35	77	男性	164.2	58.9	21.8459	12	190	4700	60.4	25.8	2838.8	1212.6	4	1.43	0.13	291	0	0	0	0	0	1	1	1.12	46.063	0	0	2.34109	0.156688	0.0325	9327.69	3.33	108.26	875.13	1029.57	7.06448	無し	無し	無し					R	膵癌	亜全胃温存膵頭十二指腸切除（SSPPD)
		2012-05-07		69	女性	142.6	53	26.0637	11.4	219	2600	58	29	1508	754	3.6	0.5	0.02	204	0	0	0	0	0	3	3	1.29	39.77	0	0	2	0.290451	0.00555556	37700	2.25	9.06	515.81	432.09	4.66148	無し	無し	有り	CRT （RT+GEM)			PR	BR SMA浸潤	膵癌	亜全胃温存膵頭十二指腸切除（SSPPD)
		2012-05-14		56	女性	159.7	68.5	26.8584	13.8	183	4100	48.8	43.2	2000.8	1771.2	4.6	0.5	0.05	216	0	0	0	0	0	1	1	1.7	54.856	0	0	1.12963	0.10332	0.0108696	35424	1.17	7.8	535.03	452.68	3.87275	無し	無し	無し						PNET	膵尾部切除術
	2013-04-26	2013-05-20	24	70	男性	168	56.9	20.1601	11.1	252	5800	54.2	36.5	3143.6	2117	4	0.8	0.03	178	0	0	0	0	1	0	1	1.21	50.585	0	0	1.48493	0.119036	0.0075	70566.7	5.25	229.2	968.7	950.57	6.80013	無し	無し	無し					R	膵癌	膵頭十二指腸切除（PD)
	2013-07-29	2013-08-26	28	69	男性	167.5	75.2	26.8033	11.4	44	2700	76	11	2052	297	2.9	5.5	7.72	142	1	1	1	4	1	3	8	1.3	30.485	2	2	6.90909	0.148148	2.66207	38.4715	9.17	676.43	986.43	987.26	7.03476	有り	無し	無し					BR PV180度	膵癌	亜全胃温存膵頭十二指腸切除（SSPPD)
	2014-03-13	2014-03-31	18	81	女性	147.5	57.8	26.5671	11.8	125	5700	77.5	19	4417.5	1083	3.4	1.4	0.23	242	0	0	1	2	0	2	4	1.06	39.415	1	1	4.07895	0.11542	0.0676471	4708.7	3.92	12000	450.72	565.1	4.6691	無し	有り バイアスピリン	無し					R	膵癌	亜全胃温存膵頭十二指腸切除（SSPPD)
	2014-06-17	2014-08-18	62	73	男性	170	64	22.1453	13.7	180	6200	86	8	5332	496	4.4	0.5	0.01	180	0	0	0	0	0	3	3	1.6	46.48	0	0	10.75	0.362903	0.00227273	49600	2.46	134.93	1006.57	1317.76	8.04266	有り	有り プレタール	無し					R	膵癌	亜全胃温存膵頭十二指腸切除（SSPPD)
	2014-07-23	2014-09-29	68	77	女性	148	53.7	24.5161	10.8	194	4500	61.8	23.3	2781	1048.5	4.4	1.3	0.01	154	0	0	0	0	1	2	3	2.2	49.2425	0	0	2.65236	0.185026	0.00227273	104850	2.1	66.95	712.85	723	6.5552	無し	無し	有り	GS 2c			T3(PV+)N2M0 stage2B	BR PV180度 SMA浸潤	膵癌	亜全胃温存膵頭十二指腸切除（SSPPD)
		2013-01-07		70	男性	159.5	54	21.2262	14.3	213	4700	74	16	3478	752	4.2	0.7	0.17	130	0	0	0	0	2	3	5	1.45	45.76	0	0	4.625	0.283245	0.0404762	4423.53	6.71	85.97	581	669	4.91347	無し	有り バイアスピリン	無し						Pseudocyst	亜全胃温存膵頭十二指腸切除（SSPPD)
	2014-11-28	2015-01-05	38	80	女性	148	53.2	24.2878	12.7	130	10600	70.3	19.9	7451.8	2109.4	3.3	2.4	0.26	192	1	1	1	2	0	0	2	0.87	43.547	2	2	3.53266	0.0616289	0.0787879	8113.08	7.48	3111.35	414.53	417.06	3.79652	無し	無し	無し					BR PV180度	膵癌	亜全胃温存膵頭十二指腸切除（SSPPD)
	2015-01-26	2015-03-30	63	80	男性	160.5	53	20.5743	7	189	4700	74	14	3478	658	2.5	0.5	0.29	174	0	0	1	4	1	3	8	0.66	28.29	1	1	5.28571	0.287234	0.116	2268.97	1.64	3.04	799.76	768.52	6.08798	無し	無し	有り	CRT (RT54Gy/30回 TS-13c)			T3(PV+)N2M0 stage2B	BR	膵癌	亜全胃温存膵頭十二指腸切除（SSPPD)
	2015-03-30	2015-04-20	21	74	男性	168	67.9	24.0575	13.5	162	5700	68.4	24.2	3898.8	1379.4	4	0.7	0.17	183	0	0	0	0	0	1	1	1.48	46.897	0	0	2.82645	0.117442	0.0425	8114.12	9.21	2	1054.01	870.62	6.81913	有り	無し	無し					R	膵癌	亜全胃温存膵頭十二指腸切除（SSPPD)
	2015-04-20	2015-05-11	21	75	女性	155.7	46.8	19.3049	13.2	278	7800	78	12	6084	936	3.3	8	0.7	158	1	0	1	2	1	2	5	1.13	37.68	1	2	6.5	0.297009	0.212121	1337.14	7.55	1900.8	556.59	578.44	4.68199	無し	無し	無し					R	膵癌	亜全胃温存膵頭十二指腸切除（SSPPD)
	2015-04-21	2015-05-25	34	72	男性	156.4	71	29.0258	12.4	163	6200	73.5	18.6	4557	1153.2	3.7	0.8	0.18	137	0	0	0	0	1	2	3	1.28	42.766	0	0	3.95161	0.141346	0.0486486	6406.67	4	10.93	1135.83	928.92	8.441	有り	有り プラビックス	無し					R	膵癌	亜全胃温存膵頭十二指腸切除（SSPPD)
		2013-06-24		69	男性	168	69.2	24.5181	10.6	97	2900	51	36.6	1479	1061.4	3.1	3.1	2.58	121	1	1	1	2	2	2	6	0.83	36.307	2	2	1.39344	0.0913887	0.832258	411.395	10.69	302.38	775.65	696.64	5.21645	無し	有り オパルモン	無し					BR SMA浸潤	膵癌	亜全胃温存膵頭十二指腸切除（SSPPD)
	2015-04-14	2015-06-08	55	80	女性	143	43.3	21.1746	13.5	231	4500	50.1	40.2	2254.5	1809	4.5	0.7	0.01	202	0	0	0	0	0	0	0	1.76	54.045	0	0	1.24627	0.127695	0.00222222	180900	2.4	2.41	521.61	595.9	5.46486	無し	無し	無し						IPMN	亜全胃温存膵頭十二指腸切除（SSPPD)
		2013-11-11		66	男性	172.6	62.3	20.9125	14.8	172	3900	58	31.4	2262	1224.6	4.3	0.4	0.04	228	0	0	0	0	0	1	1	1.67	49.123	0	0	1.84713	0.140454	0.00930233	30615	3.42	4.03	770.39	770.71	5.17308	無し	無し	無し						IPMN	腹腔鏡補助下膵体尾部切除術
	2015-06-29	2015-07-13	14	67	男性	164.5	69.7	25.7573	15.5	242	7300	69.2	22.5	5051.6	1642.5	3.8	1	0.07	144	0	0	0	0	1	1	2	1.73	46.2125	0	0	3.07556	0.147336	0.0184211	23464.3	1.55	24.62	701.39	906.58	5.94218	有り	無し	無し					R	膵癌	亜全胃温存膵頭十二指腸切除（SSPPD)
		2014-05-19		71	男性	155	66.6	27.7211	12.4	252	5800	83	13	4814	754	4.6	1.2	0.06	192	0	0	0	0	0	3	3	1.81	49.77	0	0	6.38462	0.334218	0.0130435	12566.7	2.37	9.09	876.02	839.76	7.14164	有り	無し	無し						IPMN	腹腔鏡補助下膵体尾部切除術
	2015-12-28	2016-02-01	35	73	女性	142	31.2	15.4731	10.7	507	5100	64.2	26.5	3274.2	1351.5	3.5	0.5	0.02	207	0	0	0	0	0	1	1	1.37	41.7575	0	0	2.42264	0.375139	0.00571429	67575	10.8	17.07	231.4	290.5	2.58828	無し	無し	無し					R	膵癌	亜全胃温存膵頭十二指腸切除（SSPPD)
		2014-08-04		66	女性	147	49.9	23.0922	11.7	299	5900	74.7	21.3	4407.3	1256.7	4.4	0.5	0.04	157	0	0	0	0	1	2	3	1.9	50.2835	0	0	3.50704	0.237925	0.00909091	31417.5	3.13	2	614.7	633.33	5.77551	有り	無し	無し						PNET	亜全胃温存膵頭十二指腸切除（SSPPD)
	2016-10-25	2016-11-21	27	66	女性	153	72	30.7574	14.5	204	9100	78.1	16.2	7107.1	1474.2	4.6	0.5	0.16	191	0	0	0	0	0	1	1	1.4	53.371	0	0	4.82099	0.13838	0.0347826	9213.75	2.29	24.11	809.34	776.01	6.7724	有り	無し	無し					R	膵癌	亜全胃温存膵頭十二指腸切除（SSPPD)
		2014-09-01		67	男性	177.5	72.7	23.0748	10.1	120	3900	63.9	27.7	2492.1	1080.3	4.2	0.8	0.03	83	0	0	0	0	3	2	5	1.36	47.4015	0	0	2.30686	0.11108	0.00714286	36010	2.33	2.67	1083.44	932.05	6.39711	無し	無し	無し					R	Myelolipoma	膵尾部切除（DP)
	2017-02-03	2017-03-13	38	65	男性	159.8	70	27.4122	13.8	259	7300	54.3	32	3963.9	2336	3.2	1.1	0.15	191	0	0	1	2	0	0	2	1.01	43.68	1	1	1.69688	0.110873	0.046875	15573.3	11.2	298.32	1025.3	963.76	7.78923	有り	無し	無し					R	膵癌	亜全胃温存膵頭十二指腸切除（SSPPD)
	2017-03-03	2017-03-27	24	77	女性	155	61	25.3902	9	159	3800	74.4	17.8	2827.2	676.4	3.6	0.8	0.04	137	0	0	0	0	2	3	5	1.38	39.382	0	0	4.17978	0.235068	0.0111111	16910	2.11	1139.14	528.54	549.69	4.48795	無し	無し	無し					R	膵癌	亜全胃温存膵頭十二指腸切除（SSPPD)
		2014-12-15		29	女性	146.3	77.8	36.3489	12.9	343	7300	64.9	26.7	4737.7	1949.1	4.6	0.3	0.21	219	0	0	0	0	0	0	0	1.58	55.7455	0	0	2.43071	0.175979	0.0456522	9281.43	0.5	2	835.29	788.67	7.58729	無し	無し	無し						Retention cyst	腹腔鏡補助下膵体尾部切除
	2017-03-01	2017-04-11	41	76	男性	158.8	52.3	20.7396	13.4	84	5700	81	8.5	4617	484.5	3.6	1.8	17.31	147	1	1	0	0	1	3	4	1.01	38.4225	1	1	9.52941	0.173375	4.80833	27.9896	5.26	560.92	800.12	741.11	6.11176	無し	無し	無し					R	膵癌	膵頭十二指腸切除（PD)
	2017-10-05	2017-10-23	18	74	男性	174.1	65.7	21.6754	12.3	170	5600	52.8	32.9	2956.8	1842.4	3.7	0.9	0.04	185	0	0	0	0	0	0	0	1.68	46.212	0	0	1.60486	0.092271	0.0108108	46060	3.59	778.74	798.28	868.09	5.49761	無し	無し	無し					R	膵癌	亜全胃温存膵頭十二指腸切除（SSPPD)
		2015-01-26		72	男性	164	56.2	20.8953	14.4	299	4600	66.1	25.4	3040.6	1168.4	4.5	0.5	0.09	166	0	0	0	0	1	1	2	1.47	50.842	0	0	2.60236	0.255906	0.02	12982.2	7.27	5.42	1001.28	1193.95	8.16192	無し	無し	無し						IPMN	亜全胃温存膵頭十二指腸切除（SSPPD)
		2015-02-16		83	女性	150	44.8	19.9111	9.1	363	7200	86	6	6192	432	2.9	0.3	0.06	125	0	0	1	4	2	3	9	1.04	31.16	1	1	14.3333	0.840278	0.0206897	7200	1.48	258.7	444.89	487.26	4.14289	無し	無し	無し						十二指腸癌	亜全胃温存膵頭十二指腸切除（SSPPD)
		2015-03-02		71	男性	158	63.9	25.5969	10	123	4200	22	50	924	2100	3.4	0.5	0.11	169	0	0	1	2	1	0	3	1.22	44.5	1	1	0.44	0.0585714	0.0323529	19090.9	1.53	3.97	625.01	815.78	5.77147	無し	無し	無し						膵癌	膵中央切除術
		2015-03-23		80	男性	167	73.6	26.3903	14.2	228	5300	61.9	30.2	3280.7	1600.6	4.7	0.7	0.11	237	0	0	0	0	0	1	1	1.93	55.003	0	0	2.04967	0.142447	0.0234043	14550.9	2.77	24.84	938.67	1131.7	7.42361	無し	無し	無し						IPMC	幽門輪温存膵頭十二指腸切除（PPPD)
	2017-10-23	2017-11-13	21	64	女性	156.6	47.7	19.4507	13.9	251	7000	71.1	24.3	4977	1701	4.8	0.7	0.1	175	0	0	0	0	1	1	2	1.85	56.505	0	0	2.92593	0.14756	0.0208333	17010	0.5	390.06	864.08	843.4	6.96261	無し	無し	無し					R	膵癌	亜全胃温存膵頭十二指腸切除（SSPPD)
	2017-05-31	2018-03-26	299	71	男性	160	64	25	10	113	2900	64.4	24.2	1867.6	701.8	3.6	0.3	0.55	121	1	0	0	0	2	3	5	1.5	39.509	0	1	2.66116	0.161015	0.152778	1276	4.06	40.31	909.4	949.27	7.26043	有り	有り バイアスピリン	有り	GNP 9c			T4 PV1 Ace1 Ach1 N1a stage3	BR A、PV	膵癌	亜全胃温存膵頭十二指腸切除（SSPPD)
	2018-02-25	2018-04-09	43	77	女性	150.5	55.5	24.503	11.7	196	3200	69.9	23	2236.8	736	3.6	0.8	0.05	190	0	0	0	0	0	3	3	1.64	39.68	0	0	3.03913	0.266304	0.0138889	14720	0.98	69.99	652.88	499.71	5.08864	有り	無し	無し				T3 PVp/sm1 A0 N1 stage2B	BR PV	膵癌	亜全胃温存膵頭十二指腸切除（SSPPD)
	2018-04-04	2018-05-11	37	82	女性	150.7	62.2	27.3882	12.3	159	5300	70	24	3710	1272	4	0.5	0.16	228	0	0	0	0	0	1	1	1.67	46.36	0	0	2.91667	0.125	0.04	7950	5.61	8584.44	915.84	826.36	7.67134	有り	無し	無し					BR PV	膵癌	亜全胃温存膵頭十二指腸切除（SSPPD)
	2018-05-15	2018-06-04	20	87	女性	145.5	48.7	23.004	10.2	232	6000	72.9	20.4	4374	1224	4.1	0.4	0.02	218	0	0	0	0	0	1	1	1.37	47.12	0	0	3.57353	0.189542	0.00487805	61200	6.15	12.91	582.28	473.2	4.98568	無し	有り バイアスピリン	無し					R	膵癌	亜全胃温存膵頭十二指腸切除（SSPPD)
	2018-05-30	2018-07-23	54	68	男性	159.6	48.2	18.9226	13.7	309	8200	61.8	31.9	5067.6	2615.8	4.6	0.8	0.11	226	0	0	0	0	0	0	0	1.64	59.079	0	0	1.9373	0.118128	0.023913	23780	1.47	189.65	1051.33	1039.24	8.20727	無し	無し	無し					R	膵癌	膵頭十二指腸切除（PD)
	2018-08-02	2018-08-27	25	71	男性	153.8	55.9	23.6319	13.9	318	9500	64.6	28.8	6137	2736	4	0.5	1.43	160	1	1	0	0	1	0	1	0.98	53.68	1	1	2.24306	0.116228	0.3575	1913.29	9.05	55.48	634.26	736.68	5.7957	有り	無し	無し						IPMN	亜全胃温存膵頭十二指腸切除（SSPPD)
	2018-09-14	2018-10-22	38	73	女性	141.5	56.9	28.4184	13.4	191	3800	48.5	40.9	1843	1554.2	4.1	0.6	0.03	198	0	0	0	0	0	1	1	1.41	48.771	0	0	1.18582	0.122893	0.00731707	51806.7	0.91	124.93	424.71	493.47	4.5858	有り	無し	無し					R	膵癌	亜全胃温存膵頭十二指腸切除（SSPPD)
		2016-01-18		45	女性	155	55	22.8928	10.6	373	6300	64.1	28.9	4038.3	1820.7	4.5	0.4	0.01	290	0	0	0	0	0	0	0	1.42	54.1035	0	0	2.21799	0.204866	0.00222222	182070	1.93	6.75	823.96	710.73	6.38789	無し	無し	無し						SPN	亜全胃温存膵頭十二指腸切除（SSPPD)
		2016-01-29		44	女性	165.2	53.7	19.6768	11.1	194	4400	41	45.8	1804	2015.2	4.4	0.4	0.01	155	0	0	0	0	1	0	1	1.77	54.076	0	0	0.895197	0.0962684	0.00227273	201520	0.72	2	690.66	688.5	5.05353	無し	無し	無し						SPN	腹腔鏡下膵体尾部切除（DP)
	2018-10-25	2019-03-04	130	53	男性	176.2	80.8	26.0255	11.2	252	5700	49.6	33.3	2827.2	1898.1	3.6	0.5	0.2	190	0	0	0	0	0	0	0	1.57	45.4905	0	0	1.48949	0.132764	0.0555556	9490.5	5.21	10.33	978	1057	6.5547	無し	有り エリキュース	有り	FOLFILINOX 1c→GNP 2c			H1疑い→chemo後消失	R	膵癌	亜全胃温存膵頭十二指腸切除（SSPPD)
		2016-02-15		77	男性	168.1	61.2	21.6579	13.3	175	5200	68	24.6	3536	1279.2	4.2	0.5	0.16	169	0	0	0	0	0	1	1	1.41	48.396	0	0	2.76423	0.136804	0.0380952	7995	0.96	6.23	722.08	926.94	5.83567	無し	無し	無し						十二指腸癌	亜全胃温存膵頭十二指腸切除（SSPPD)
		2016-05-09		52	男性	167	72.5	25.9959	13.8	290	6600	60.7	29.9	4006.2	1973.4	4.1	1.1	0.03	181	0	0	0	0	0	0	0	1.55	50.867	0	0	2.0301	0.146954	0.00731707	65780	1.72	15	1313.37	1281.64	9.30478	無し	無し	無し						SCN	亜全胃温存膵頭十二指腸切除（SSPPD)
		2016-06-06		68	男性	168.5	65	22.8936	14.3	202	6500	61.4	27.6	3991	1794	4.1	0.7	0.09	216	0	0	0	0	0	1	1	1.39	49.97	0	0	2.22464	0.112598	0.0219512	19933.3	4.91	699.98	873.95	865.9	6.1279	有り	有り プラザキサ	無し						IPMN	膵中央切除
		2016-11-15		14	男性	161.6	50	19.1464	14.8	306	5700	47.1	42.8	2684.7	2439.6	4.8	0.5	0.01	133	0	0	0	0	2	0	2	1.96	60.198	0	0	1.10047	0.12543	0.00208333	243960	0.5	3.51	1165.16	1113.62	8.72609	無し	無し	無し						SCN	LSPDP
	2019-01-31	2019-03-11	39	67	男性	161.8	43.7	16.6926	16.9	171	6300	52.7	35.4	3320.1	2230.2	3.7	0.8	0.42	152	0	0	0	0	1	0	1	1.03	48.151	0	0	1.4887	0.0766747	0.113514	5310	2.61	96.08	634.09	666.16	4.96672	無し	無し	無し					R	膵癌	亜全胃温存膵頭十二指腸切除（SSPPD)
	2019-01-07	2019-03-18	70	70	男性	158.5	59.7	23.7638	14.7	272	6700	71	22.6	4757	1514.2	2.8	0.7	0.37	163	0	0	1	4	1	1	6	0.9	35.571	1	1	3.14159	0.179633	0.132143	4092.43	2.26	288.42	1113.8	1492.58	10.3748	有り	有り インライタ	無し					R	膵癌	亜全胃温存膵頭十二指腸切除（SSPPD)
	2019-05-14	2019-06-03	20	78	男性	165.1	60.2	22.0853	11.6	210	7000	52.9	35.3	3703	2471	3.8	0.3	0.19	116	0	0	0	0	2	0	2	1.12	50.355	0	0	1.49858	0.0849858	0.05	13005.3	2.44	56.44	892.83	857.29	6.42057	有り	有り バイアスピリン	無し						IPMN	膵頭十二指腸切除（PD)
	2019-01-15	2019-06-17	153	82	女性	147.8	46.2	21.1492	9.6	142	5900	69.7	20.3	4112.3	1197.7	4	0.5	0.03	195	0	0	0	0	0	2	2	1.67	45.9885	0	0	3.4335	0.118561	0.0075	39923.3	4.23	3.32	301.29	330.16	2.89061	有り	有り クロピトグレル バイアスピリン	有り	GEM単剤（TAVI後3カ間）			TS11 S1 R1 N1 stageⅡB	R	膵癌	亜全胃温存膵頭十二指腸切除（SSPPD)
	2019-06-18	2019-07-22	34	83	女性	142.9	34.7	16.9928	10.4	267	4600	50.5	35.5	2323	1633	3	0.6	0.01	211	0	0	1	2	0	1	3	1.5	38.165	1	1	1.42254	0.163503	0.00333333	163300	2.17	6.39	304.68	299.46	2.95851	有り	無し	無し					R	膵癌	亜全胃温存膵頭十二指腸切除（SSPPD)
		2017-07-10		67	女性	156.7	57.8	23.5391	12.4	244	5700	53.8	35.2	3066.6	2006.4	4.2	0.4	0.48	216	0	0	0	0	0	0	0	1.13	52.032	0	0	1.52841	0.121611	0.114286	4180	3.04	2	888.3	878.31	7.19453	無し	無し	無し						転移性膵癌	膵中央切除
	2019-07-10	2019-08-05	26	75	男性	156.8	53.6	21.8008	13	168	4800	54.9	34.2	2635.2	1641.6	3.8	0.9	0.26	161	0	0	0	0	1	1	2	1.46	46.208	0	0	1.60526	0.102339	0.0684211	6313.85	1.53	13.2	1067.36	865.8	7.86277	無し	有り リクシアナ	無し					R	膵癌	亜全胃温存膵頭十二指腸切除（SSPPD)
	2019-08-06	2019-09-09	34	72	女性	151.6	36.9	16.0557	11.9	230	4700	68.4	24.6	3214.8	1156.2	3.8	0.8	0.99	187	1	0	0	0	0	2	2	1.27	43.781	0	1	2.78049	0.198928	0.260526	1167.88	2.56	197.48	540.09	495.12	4.50433	有り	無し	無し					R	膵癌	亜全胃温存膵頭十二指腸切除（SSPPD)
	2019-06-20	2019-11-18	151	73	女性	137.1	43.4	23.0895	10	256	5400	56	32.4	3024	1749.6	3.4	0.9	0.16	346	0	0	1	2	0	1	3	1	42.748	1	1	1.7284	0.146319	0.0470588	10935	6.65	58.55	571.57	724.92	6.89754	無し	有り	有り	GNP 3c	10.82	302.75	stage ⅡA	R	膵癌	亜全胃温存膵頭十二指腸切除（SSPPD)
		2017-10-30		70	男性	166.3	56	20.249	15.5	223	6000	56.5	36.3	3390	2178	4.2	0.8	0.02	205	0	0	0	0	0	1	1	1.24	52.89	0	0	1.55647	0.102388	0.0047619	108900	1.71	8.36	764.92	675.61	5.2088	無し	無し	無し						IPMN	腹腔鏡下膵体尾部切除
	2019-10-04	2019-12-16	73	46	男性	173.7	62.1	20.5822	12.3	268	3200	40.8	42.9	1305.6	1372.8	4.4	1.1	0.02	123	0	0	0	0	2	1	3	1.91	50.864	0	0	0.951049	0.195221	0.00454545	68640	0.79	319.58	1089.02	1138.55	7.38298	無し	無し	有り	GS 2c	0.87	285.67	SD	R	膵癌	亜全胃温存膵頭十二指腸切除（SSPPD)
		2017-12-04		65	男性	175	87.4	28.5388	14.3	230	7500	68.7	22.8	5152.5	1710	4.5	0.6	0.17	173	0	0	0	0	1	1	2	1.96	53.55	0	0	3.01316	0.134503	0.0377778	10058.8	2.29	2.38	1577.55	1722.42	10.7754	無し	無し	無し						PNET	腹腔鏡補助下尾側膵切除術
		2017-12-18		83	女性	145.7	38.4	18.0889	11.8	233	5900	62.4	29.6	3681.6	1746.4	3.9	0.5	0.34	193	0	0	0	0	1	1	2	1.5	47.732	0	0	2.10811	0.133417	0.0871795	5136.47	1.83	58.3	421.88	438.23	4.05168	無し	無し	無し						膵癌疑い	腹腔鏡下膵体尾部切除術
	2019-11-01	2020-01-06	66	72	女性	154	67.3	28.3775	13.6	197	8000	67	26.6	5360	2128	3.9	0.5	0.09	159	0	0	0	0	1	0	1	1.26	49.64	0	0	2.5188	0.0925752	0.0230769	23644.4	1.86	2	464.08	541.37	4.23954	有り	無し	有り	GS 1c	2.19	2	stage ⅡA SD	R	膵癌	亜全胃温存膵頭十二指腸切除（SSPPD)
		2018-03-07		69	男性	163.4	53.8	20.1501	13.7	180	4300	72	22.3	3096	958.9	4.6	0.6	0.05	262	0	0	0	0	0	2	2	1.64	50.7945	0	0	3.2287	0.187715	0.0108696	19178	3.32	2	971.72	1122.82	7.84485	無し	無し	無し						IPMN 食道胃接合部癌	胃全摘術
	2019-11-13	2020-01-27	75	80	男性	167.6	61.3	21.8229	11.1	678	7200	70	22	5040	1584	3.9	0.9	0.03	151	0	0	0	0	1	1	2	1.63	46.92	0	0	3.18182	0.42803	0.00769231	52800	4.56	1001.35	540.88	539.5	3.84617	無し	無し	有り	GS 2c	2.59	1431.32	stage ⅡA	R	膵癌	亜全胃温存膵頭十二指腸切除（SSPPD)
	2020-01-29	2020-03-09	40	68	女性	142.1	41.4	20.5028	13.4	193	5100	77.8	16.1	3967.8	821.1	4.4	0.6	0.19	236	0	0	0	0	0	2	2	1.42	48.1055	0	0	4.8323	0.235051	0.0431818	4321.58	10.9	22.69	495.79	635.26	5.60136	無し	無し	無し							亜全胃温存膵頭十二指腸切除（SSPPD)
	2019-06-14	2020-03-23	283	57	男性	164.5	89.8	33.1852	13.3	247	8000	64.4	22.3	5152	1784	3.6	0.6	0.7	262	1	0	0	0	0	1	1	1.44	44.92	0	1	2.88789	0.138453	0.194444	2548.57	6.28	52.07	1250.9	1258.28	9.27257	無し	無し	有り	GNP 9c	8.51	149.4	stageⅣ PR (肝転移不明瞭）	UR-M	膵癌	亜全胃温存膵頭十二指腸切除（SSPPD)
	2020-03-03	2020-03-30	27	54	女性	157.7	50	20.1051	13.5	327	3200	38.3	49.1	1225.6	1571.2	4.5	0.8	0.06	226	0	0	0	0	0	1	1	1.67	52.856	0	0	0.780041	0.208121	0.0133333	26186.7	4.26	707.35	784.82	798.19	6.36532	無し	無し	無し					R	膵癌	亜全胃温存膵頭十二指腸切除（SSPPD)
		2018-06-18		18	女性	152.5	61.2	26.3155	13.8	169	3000	38	40	1140	1200	4.3	0.4	0.04	161	0	0	0	0	1	1	2	1.43	49	0	0	0.95	0.140833	0.00930233	30000	1.23	42.38	1069.99	1079.7	9.24349	無し	無し	無し						SPN	亜全胃温存膵頭十二指腸切除（SSPPD)
		2018-06-25		70	女性	158.8	58.8	23.3172	15.1	209	4200	44.3	44.7	1860.6	1877.4	4.3	4	0.37	190	0	0	0	0	0	0	0	1.3	52.387	0	0	0.991051	0.111324	0.0860465	5074.05	9.21	33.06	800.95	929.5	6.86212	無し	無し	無し						IPMN	腹腔鏡下尾側膵切除術
		2018-07-02		49	女性	156.9	88	35.7468	11	285	7300	91	7	6643	511	4.5	0.9	0.29	224	0	0	0	0	0	3	3	1.55	47.555	0	0	13	0.55773	0.0644444	1762.07	0.83	3.81	968.73	914.59	7.6503	無し	無し	無し						SPN	膵体尾部切除（DP)
		2018-07-17		13	男性	147	35	16.197	14.7	328	4600	36.1	51.8	1660.6	2382.8	4.5	0.5	0.01	163	0	0	0	0	1	0	1	1.55	56.914	0	0	0.696911	0.137653	0.00222222	238280	1.01	16.47	827.23	916.51	8.06951	無し	無し	無し						SPN	LSPDP
	2020-04-03	2020-06-15	73	67	男性	161.4	64.7	24.8369	13.4	171	5400	44.9	40.7	2424.6	2197.8	5	0.7	0.07	224	0	0	0	0	0	0	0	1.79	60.989	0	0	1.10319	0.0778051	0.014	31397.1	1.61	1477.12	1249.31	1392.24	10.1403	無し	無し	有り	GS 2c	1.75	10668.7	Stage Ⅱ PR(41.4%)	R	膵癌	亜全胃温存膵頭十二指腸切除（SSPPD)
	2020-07-02	2020-10-05	95	77	女性	145.9	43.3	20.3412	11.1	93	4000	54.4	29.4	2176	1176	3.5	0.7	0.02	160	0	0	0	0	1	2	3	1.75	40.88	0	0	1.85034	0.0790816	0.00571429	58800	4.63	115.82	489.66	699.68	5.58722	有り	有り(イコサペント酸エチル）	有り	GS 2c	4.05	1479.46	PR (30.6%)	BR-PV	膵癌	亜全胃温存膵頭十二指腸切除（SSPPD)
	2020-08-12	2020-11-09	89	71	女性	147	38.7	17.9092	9.9	262	6100	68.8	16.3	4196.8	994.3	4	0.4	1.43	196	1	1	0	0	0	2	2	1.38	44.9715	1	1	4.22086	0.263502	0.3575	695.315	1.51	162.66	599.57	565.74	5.39271	無し	無し	有り	GNP 2c	1.8	45.06	SD (20%)	BR-PV	膵癌	亜全胃温存膵頭十二指腸切除（SSPPD)
	2020-08-31	2021-03-01	182	64	男性	169.5	89.3	31.0822	13.6	178	6100	67.6	21.1	4123.6	1287.1	4.3	0.2	2.64	182	1	1	0	0	0	1	1	1.59	49.4355	1	1	3.20379	0.138295	0.613953	487.538	3.33	2	1300.19	1114.71	8.40543	無し	無し	有り	GNP 3c	2.92	2	PR (42%)	BR-PV	膵癌	亜全胃温存膵頭十二指腸切除（SSPPD)
	2021-01-08	2021-03-08	59	65	男性	168.6	67.4	23.7107	12.7	263	6400	53.6	35.5	3430.4	2272	3.7	0.4	0.62	167	1	0	0	0	1	0	1	1.19	48.36	0	1	1.50986	0.115757	0.167568	3664.52	1.94	52.8	988.08	1011.12	7.03301	有り	無し	無し					R	膵癌	亜全胃温存膵頭十二指腸切除（SSPPD)
	2021-03-10	2021-04-12	33	69	女性	143.3	42.4	20.6478	11.9	310	4900	66	27.3	3234	1337.7	4.4	0.5	0.32	181	0	0	0	0	0	1	1	1.47	50.6885	0	0	2.41758	0.231741	0.0727273	4180.31	1.65	58.69	348.9	395.39	3.62451	無し	無し	無し					R	膵癌	亜全胃温存膵頭十二指腸切除（SSPPD)
	2021-05-13	2021-07-26	74	69	男性	170.5	53.7	18.4725	13.1	281	5700	62.5	27	3562.5	1539	3.8	0.5	2.29	169	1	1	0	0	1	1	2	1.15	45.695	1	1	2.31481	0.182586	0.602632	672.052	23.64	79	712.84	640.48	4.65534	無し	無し	有り	GS 2c	19.4	47.14	SD (0%)	R	膵癌	亜全胃温存膵頭十二指腸切除（SSPPD)
	2021-06-10	2021-08-23	74	47	女性	165.4	74.8	27.342	11.9	304	5900	72	21	4248	1239	4	0.4	0.02	206	0	0	0	0	0	1	1	1.33	46.195	0	0	3.42857	0.245359	0.005	61950	0.56	6.69	609.08	543.29	4.21232	無し	無し	無し						IPMC	亜全胃温存膵頭十二指腸切除（SSPPD)
	2021-10-26	2022-01-07	73	71	女性	154	63.5	26.7752	13.5	155	7400	65	27	4810	1998	3.7	0.8	0.12	116	0	0	0	0	2	0	2	1.09	46.99	0	0	2.40741	0.0775776	0.0324324	16650	4.22	51.12	429.35	443.16	3.67899	無し	有り バイアスピリン	有り		3.58	569.58	SD (22%)	R	膵癌	亜全胃温存膵頭十二指腸切除（SSPPD)
	2021-12-02	2022-01-17	46	77	男性	165	59.5	21.8549	12.4	221	8100	80.6	13.5	6528.6	1093.5	3.9	0.4	1.24	233	1	1	0	0	0	2	2	1.26	44.4675	1	1	5.97037	0.202103	0.317949	881.855	5.09	2883.45	795.72	885.78	6.17631	有り	無し	無し 腎機能低下					R	膵癌	亜全胃温存膵頭十二指腸切除（SSPPD)
		2019-03-15		51	女性	159	70	27.6888	11.8	313	7000	69.2	22.7	4844	1589	4.3	0.6	0.09	180	0	0	0	0	0	1	1	1.43	50.945	0	0	3.04846	0.196979	0.0209302	17655.6	0.87	2	761.89	746.7	5.96729	有り	無し	無し						SPN	腹腔鏡下膵体尾部切除術
	2022-01-14	2022-02-14	31	77	女性	162.2	41.3	15.6981	11.2	237	6100	61.7	35	3763.7	2135	3.1	0.6	0.21	137	0	0	1	2	2	0	4	1.11	41.675	1	1	1.76286	0.111007	0.0677419	10166.7	162.16	574.01	493.13	626.49	4.25568	有り	無し	無し 大腸癌あり 術前IPMC疑い						IPMC	亜全胃温存膵頭十二指腸切除（SSPPD)
		2019-05-01		68	男性	168.2	90.8	32.0947	16.1	184	4400	59.3	28.5	2609.2	1254	4.3	1.3	0.09	252	0	0	0	0	0	1	1	1.39	49.27	0	0	2.0807	0.14673	0.0209302	13933.3	3.72	5.27	1507.4	1231.1	9.67967	無し	無し	無し						PNET	亜全胃温存膵頭十二指腸切除（SSPPD)
		2019-05-24		41	女性	155.5	62	25.6408	14	236	4100	49.7	38.4	2037.7	1574.4	3.7	0.8	0.25	255	0	0	0	0	0	1	1	1.24	44.872	0	0	1.29427	0.149898	0.0675676	6297.6	2.4	29.6	650.3	449.63	4.54888	無し	無し	無し						MCN	腹腔鏡下膵体尾部切除術
	2021-11-15	2022-03-14	119	68	女性	157.4	43.7	17.6389	11.9	278	6000	60.4	32.1	3624	1926	4.1	0.9	0.05	241	0	0	0	0	0	0	0	1.71	50.63	0	0	1.88162	0.144341	0.0121951	38520	14.1	1305.77	577.54	541.73	4.51778	有り	無し	有り	GNP 2c	28.57	7741.24	SD (24%)	BR-PV	膵癌	膵頭十二指腸切除（PD)
	2021-12-07	2022-04-04	118	61	男性	169	57.1	19.9923	11.4	160	8100	56	35	4536	2835	4.4	0.7	0.15	153	0	0	0	0	1	0	1	1.71	58.175	0	0	1.6	0.0564374	0.0340909	18900	3.57	412.21	919.16	1083.61	7.01225	有り	無し	有り	GS 2c	2.53	2130.08	SD (16%)	R	膵癌	亜全胃温存膵頭十二指腸切除（SSPPD)
	2022-03-28	2022-06-20	84	61	男性	173.7	62	20.5491	9.5	164	5900	57	29	3363	1711	2.6	0.7	2.18	100	1	1	1	4	2	1	7	0.79	34.555	2	2	1.96552	0.0958504	0.838462	784.862	9.73	178.09	687.15	712.44	4.63875	有り	無し	有り	GS 2c	4.36	245.04	PR （34%)	R	膵癌	亜全胃温存膵頭十二指腸切除（SSPPD)
	2022-05-19	2022-06-27	39	88	女性	148.8	52.6	23.7564	11.2	167	6600	50	42	3300	2772	3.9	0.7	0.32	202	0	0	0	0	0	0	0	1.39	52.86	0	0	1.19048	0.0602453	0.0820513	8662.5	6.62	98.69	535.17	744.67	5.78029	無し	無し	無し 高齢					R	膵癌	亜全胃温存膵頭十二指腸切除（SSPPD)
	2022-04-04	2022-07-25	112	54	男性	161.1	61.7	23.7736	11.6	187	4100	61.3	30	2513.3	1230	3.6	0.6	0.44	193	0	0	0	0	0	1	1	1.24	42.15	0	0	2.04333	0.152033	0.122222	2795.45	4.67	50.12	1136.4	1112.35	8.66463	無し	無し	有り	GS 2c	2.15	44.66	SD (14%増加)	R	膵癌	亜全胃温存膵頭十二指腸切除（SSPPD)
	2022-06-02	2022-08-15	74	71	女性	142.7	45.8	22.4915	13.1	203	7900	76.6	14.8	6051.4	1169.2	3.9	2.1	0.8	169	1	0	0	0	1	2	3	1.15	44.846	0	1	5.17568	0.173623	0.205128	1461.5	3.51	10.27	596.76	678.49	6.26249	無し	無し	有り	GS 2c	4.27	58.76	PR （36%)	R	膵癌	亜全胃温存膵頭十二指腸切除（SSPPD)
	2022-07-28	2022-10-17	81	60	男性	157.4	54.6	22.0386	13.1	130	5700	58.8	28.8	3351.6	1641.6	4.5	0.7	0.07	163	0	0	0	0	1	1	2	1.26	53.208	0	0	2.04167	0.079191	0.0155556	23451.4	0.92	3.75	999.81	993.4	8.04533	無し	無し	有り	GS 2c	0.99	4.82	SD (4.7%)	R	膵癌	亜全胃温存膵頭十二指腸切除（SSPPD)
	2022-09-01	2022-12-12	102	65	女性	149.6	45.8	20.4646	11.6	305	4800	71.5	21.8	3432	1046.4	3.4	0.3	0.08	270	0	0	1	2	0	2	4	1	39.232	1	1	3.27982	0.291476	0.0235294	13080	4.07	15.92	421.3	462.33	3.94827	無し	無し	有り	mFOLOFILINOX 4c	3.3	184.42	PR （39%)	BR-A	膵癌	亜全胃温存膵頭十二指腸切除（SSPPD)
	2022-11-08	2023-01-23	76	74	男性	166.3	73	26.396	14.4	211	7100	64.6	26.6	4586.6	1888.6	4.5	0.6	0.03	255	0	0	0	0	0	0	0	1.73	54.443	0	0	2.42857	0.111723	0.00666667	62953.3	1.11	12.63	737.69	887.67	5.87713	有り	無し	無し						ＩＰＭN（C）	亜全胃温存膵頭十二指腸切除（SSPPD)
	2022-10-14	2023-01-30	108	81	男性	169	55.9	19.5721	11.2	189	5300	60.4	26.4	3201.2	1399.2	3.3	0.4	0.02	153	0	0	1	2	2	1	5	1.27	39.996	1	1	2.28788	0.135077	0.00606061	69960	3.28	23.05	740.47	866.85	5.62767	有り	無し	有り	GNP 2c	3.31	48.82	PR （49%)	BR-PV	膵癌	亜全胃温存膵頭十二指腸切除（SSPPD)
	2023-01-27	2023-05-01	94	74	女性	143.2	39.4	19.2137	9.7	244	6500	64.7	22.7	4205.5	1475.5	3.2	0.5	0.49	176	0	0	0	0	0	2	2	1.29	39.3775	0	0	2.85022	0.165368	0.153125	3011.22	1.18	80.9	600.2	705.65	6.36806	無し	無し	有り	GS 2c	1.13	265.23	PR （31%)	R	膵癌	亜全胃温存膵頭十二指腸切除（SSPPD)
		2020-02-17		71	男性	177.2	88.4	28.153	13.5	271	4200	57.1	31	2398.2	1302	3.9	0.6	0.04	194	0	0	0	0	0	1	1	1.34	45.51	0	0	1.84194	0.208141	0.0102564	32550	1.75	2.63	872.76	1069.59	6.18586	有り	無し	有り	GS 2c	1.55	34.21	stage ⅡA	BR-PV	膵癌	亜全胃温存膵頭十二指腸切除（SSPPD)
		2020-02-21		40	女性	161.2	55.3	21.2811	10.5	207	4700	58.8	32.6	2763.6	1532.2	4.3	0.6	0.01	150	0	0	0	0	1	1	2	1.48	50.661	0	0	1.80368	0.1351	0.00232558	153220	0.75	25.48	704.71	730.91	5.52471	無し	無し	無し						MCN	腹腔鏡下膵部分切除術（PR)→翌日SPDP
		2020-03-13		40	女性	160.5	53.1	20.6132	12.7	143	4600	64.8	23.9	2980.8	1099.4	4.6	1	0.02	187	0	0	0	0	0	2	2	1.77	51.497	0	0	2.7113	0.130071	0.00434783	54970	1.58	88.78	591.32	587.71	4.57694	無し	無し	無し						MCN	腹腔鏡下尾側膵切除術
		2020-08-17		67	女性	152	48.6	21.0353	12.4	273	3800	49.9	41.9	1896.2	1592.2	4.1	0.7	0.03	245	0	0	0	0	0	1	1	1.46	48.961	0	0	1.19093	0.171461	0.00731707	53073.3	3.24	12.73	573.34	576.78	4.97801	無し	無し	無し						IPMN	亜全胃温存膵頭十二指腸切除（SSPPD)
		2020-09-14		54	男性	168.3	72.4	25.5606	11.4	229	4100	46.5	42.5	1906.5	1742.5	4.1	0.5	0.09	221	0	0	0	0	0	1	1	21.6	49.7125	0	0	1.09412	0.13142	0.0219512	19361.1	1.71	36.02	1231.45	1199.61	8.58277	無し	無し	無し						PNET	亜全胃温存膵頭十二指腸切除（SSPPD)
		2020-11-13		78	女性	137.8	31.9	16.7993	11.3	215	3900	74.5	18.1	2905.5	705.9	3.5	0.9	0.11	191	0	0	0	0	0	3	3	1.59	38.5295	0	0	4.11602	0.304576	0.0314286	6417.27	8.1	33.28	569.84	457.2	5.40865	無し	有り クロピトグレル	無し						IPMN	膵全摘術（TP)
		2020-12-21		65	男性	174	67.6	22.3279	16.2	218	6400	61.2	32	3916.8	2048	4.7	0.9	0.13	252	0	0	0	0	0	0	0	1.96	57.24	0	0	1.9125	0.106445	0.0276596	15753.8	0.72	4.13	1004.33	1236.87	7.40256	無し	無し	無し						PNET	腹腔鏡補助下尾側膵切除術
		2021-04-23		34	女性	154.5	85.4	35.7768	13.9	267	7000	55.7	39.2	3899	2744	4.1	0.3	0.34	182	0	0	0	0	0	0	0	1.24	54.72	0	0	1.42092	0.0973032	0.0829268	8070.59	0.76	15.75	1068.14	1183.41	9.43245	有り	無し	無し						MCN	腹腔鏡下脾温存膵体尾部切除術
		2021-06-07		55	女性	155.5	65	26.8814	13.4	133	2800	50.3	35.7	1408.4	999.6	4.4	0.9	0.05	262	0	0	0	0	0	2	2	1.47	48.998	0	0	1.40896	0.133053	0.0113636	19992	1.64	3.63	622.42	666.65	5.33109	無し	無し	無し						IPMC	膵体尾部切除（DP)
		2021-07-12		74	男性	169.3	74.3	25.9224	12.4	239	6800	71.8	22.5	4882.4	1530	3.9	0.5	0.87	158	1	0	0	0	1	1	2	1.22	46.65	0	1	3.19111	0.156209	0.223077	1758.62	2.93	14.26	1367.58	1115.83	8.66432	有り	無し	無し						PNET	亜全胃温存膵頭十二指腸切除（SSPPD)
		2021-11-29		47	女性	150.7	45	19.8146	13.7	285	8300	56.1	34.4	4656.3	2855.2	4.8	0.4	0.06	247	0	0	0	0	0	0	0	1.78	62.276	0	0	1.63081	0.0998179	0.0125	47586.7	6.03	30.23	681.19	589.91	5.59697	無し	無し	無し						PNET	膵体尾部切除（DP)
		2022-01-31		65	女性	142.2	48.2	23.8368	15.3	198	5300	61.8	29.1	3275.4	1542.3	4.7	1.4	0.07	198	0	0	0	0	0	1	1	1.74	54.7115	0	0	2.12371	0.12838	0.0148936	22032.9	0.97	4.55	516.19	551.34	5.27936	有り	無し	無し						PNET	亜全胃温存膵頭十二指腸切除（SSPPD)
		2022-03-07		64	女性	157.6	64.7	26.049	12.6	474	5300	61.5	32.6	3259.5	1727.8	4	0.5	0.13	187	0	0	0	0	0	1	1	1.54	48.639	0	0	1.8865	0.274337	0.0325	13290.8	0.82	7.2	671.02	703.71	5.53484	有り	無し	無し						IPMC	亜全胃温存膵頭十二指腸切除（SSPPD)
		2022-06-13		78	男性	165.6	60.2	21.9521	11.1	153	3400	54.7	33.6	1859.8	1142.4	3.5	0.6	0.02	139	0	0	0	0	2	2	4	1.5	40.712	0	0	1.62798	0.133929	0.00571429	57120	5.5	21.57	884.79	841.95	6.2966	有り	無し	無し						IPMN	膵頭十二指腸切除（PD)
		2022-08-08		71	男性	167.4	64.6	23.0527	13.6	187	7800	47.6	32.1	3712.8	2503.8	4.2	0.7	0.04	166	0	0	0	0	1	0	1	1.4	54.519	0	0	1.48287	0.0746865	0.00952381	62595	3.51	2	1302.08	1184.99	8.87518	有り	有り バイアスピリン	無し						IPMN	腹腔鏡下膵体尾部切除術
	2023-05-11	2023-06-26	46	86	女性	140.4	43.3	21.9661	9.7	213	5500	73.4	20	4037	1100	3.3	0.5	0.43	166	0	0	1	2	1	2	5	0.97	38.5	1	1	3.67	0.193636	0.130303	2558.14	2.7	218.02	433.8	499.32	4.73373	有り	無し	無し					R	膵癌	亜全胃温存膵頭十二指腸切除（SSPPD)
	2022-11-22	2023-07-03	223	69	男性	165	57.8	21.2305	12.5	175	6500	39.9	47.4	2593.5	3081	4	0.8	0.02	202	0	0	0	0	0	0	0	1.38	55.405	0	0	0.841772	0.0567997	0.005	154050	3.93	2	713.69	584.24	4.76742	有り	有り イグザレルト	有り	mFOLOFILINOX 12c	12.04	2	PR （51%)	BR-PV	膵癌	亜全胃温存膵頭十二指腸切除（SSPPD)
		2023-07-10		50	男性	177.9	68.2	21.5493	17.5	211	5300	45.2	31.1	2395.6	1648.3	4.5	1	0.03	174	0	0	0	0	1	1	2	1.36	53.2415	0	0	1.45338	0.128011	0.00666667	54943.3	1.52	2.2	1316.38	1191.6	7.92451	無し	無し	無し						膵管癒合不全	亜全胃温存膵頭十二指腸切除（SSPPD)
	2023-06-27	2023-08-07	41	71	女性	161.4	75.6	29.0212	11.8	197	3200	58.4	33.8	1868.8	1081.6	4.2	0.6	0.19	215	0	0	0	0	0	2	2	1.24	47.408	0	0	1.72781	0.182138	0.0452381	5692.63	1.8	15.86	884.55	760.64	6.31552	無し	無し	無し						IPMN	亜全胃温存膵頭十二指腸切除（SSPPD)
		2023-09-11		69	男性	160.8	54.9	21.2325	13.7	225	9300	68.9	25.4	6407.7	2362.2	4.3	1	0.03	153	0	0	0	0	1	0	1	1.3	54.811	0	0	2.7126	0.0952502	0.00697674	78740	3.18	2.72	973.04	928.47	7.35405	無し	無し	無し						IPMN	腹腔鏡下膵体尾部切除（DP)
	2023-08-28	2023-10-30	63	76	男性	161	43.4	16.7432	12.3	350	9500	59.3	27.7	5633.5	2631.5	3.6	0.5	0.31	134	0	0	0	0	1	1	2	1.03	49.1575	0	0	2.14079	0.133004	0.0861111	8488.71	5.3	847.04	775.97	687.94	5.64758	有り	有り イグザレルト	有り	GS 1c	8.92	8146.79	PR （33%)	R	膵癌	亜全胃温存膵頭十二指腸切除（SSPPD)
		2023-10-23		72	男性	165.4	67.9	24.8198	13.5	252	5000	59.4	31.2	2970	1560	4.7	0.7	0.05	218	0	0	0	0	0	1	1	1.38	54.8	0	0	1.90385	0.161538	0.0106383	31200	2.39	8.03	1177.65	1109.62	8.36077	有り	無し	無し						PNET	腹腔鏡下尾側膵切除術
	2023-09-15	2023-11-06	52	78	女性	154.8	49.6	20.6985	12.8	345	8000	69.9	22.7	5592	1816	4.3	0.3	0.07	224	0	0	0	0	0	0	0	1.11	52.08	0	0	3.0793	0.189978	0.0162791	25942.9	4.32	39.24	749.09	663.03	5.89291	有り	無し	無し						ＩＰＭN（C)	亜全胃温存膵頭十二指腸切除（SSPPD)
	2023-08-24	2023-11-20	88	64	男性	179.8	66.4	20.5394	11.6	190	4300	65.7	26.1	2825.1	1122.3	4	0.4	0.02	109	0	0	0	0	2	2	4	1.83	45.6115	0	0	2.51724	0.169295	0.005	56115	3.32	2	1299.54	1229.78	7.82392	無し	無し	有り	GS 1c	2.05	2	SD (0%)	R	膵癌	亜全胃温存膵頭十二指腸切除（SSPPD)
[truncated: 30 more columns]
